# Supplementary material for: Extending Transfer Entropy Improves Identification of Effective Connectivity in a Spiking Cortical Network Model
Source: PLoS One. 2011 Nov 15;6(11):e27431. doi: 10.1371/journal.pone.0027431 (PMC3216957; doi:10.1371/journal.pone.0027431)
Supplement: Text S1 — Transfer entropy toolbox project website address. http://code.google.com/p/transfer-entropy-toolbox/ (TEX) [file pone.0027431.s001.tex]

http://code.google.com/p/transfer-entropy-toolbox/
